# Supplementary material for: Effect of Nutritional Deprivation after Sleeve Gastrectomy on Bone Mass, Periostin, Sclerostin and Semaphorin 4D: A Two-Year Longitudinal Study
Source: Nutrients. 2023 Oct 10;15(20):4310. doi: 10.3390/nu15204310 (PMC10610316; doi:10.3390/nu15204310)
Supplement: Supplementary file 1 [file nutrients-15-04310-s001.zip]

Archive with 1 entries (1 files):
- nutrients-2638318-supplementary.pdf
